# Supplementary material for: Tumor Treating Fields Alter the Kinomic Landscape in Glioblastoma Revealing Therapeutic Vulnerabilities
Source: Cells. 2023 Aug 30;12(17):2171. doi: 10.3390/cells12172171 (PMC10486683; doi:10.3390/cells12172171)
Supplement: Supplementary file 1 [file cells-12-02171-s001.zip]

Archive with 9 entries (8 files):
- Supplemental Figure S1.pdf
- Supplemental Figure S2.pdf
- Supplemental Figure S3.pdf
- Supplemental Figure S4.pdf
- __MACOSX/
- __MACOSX/._Supplemental Figure 1.pdf
- __MACOSX/._Supplemental Figure 2.pdf
- __MACOSX/._Supplemental Figure 3.pdf
- __MACOSX/._Supplemental Figure 4.pdf
